# Supplementary material for: Nickel-Imidazolium Low Transition Temperature Mixtures with Lewis-Acidic Character
Source: Molecules. 2023 Aug 30;28(17):6338. doi: 10.3390/molecules28176338 (PMC10490159; doi:10.3390/molecules28176338)
Supplement: Supplementary file 1 [file molecules-28-06338-s001.zip]

Archive with 1 entries (1 files):
- molecules-2552502-supplementary.pdf
